# Supplementary material for: Metagenomic analysis of the community structure and functional potential of Tamarix rhizosphere microbiomes along a soil salinity gradient
Source: Front Microbiol. 2026 Mar 4;17:1756020. doi: 10.3389/fmicb.2026.1756020 (PMC12997133; doi:10.3389/fmicb.2026.1756020)
Supplement: Supplementary file 1 [file Table_1.xlsx]

## Sheet: Sheet1
The statistics of metagenomic sequencing and assembly of microbial community in each soil sample
	Clean data statistic						Assembly statistic
SampleID	RawData (G)	CleanData(G)	Clean_Q20(%)	Clean_Q30(%)	Clean_GC(%)	Effective(%)	Total len(bp)	Scaftigs num	Average len(bp)	N50 len(bp)	N90 len(bp)	Max len(bp)
S1_g1	16.03	15.88	98.58	95.66	63.2	99.05	813601265	777511	1046.42	1032	551	676640
S1_g2	12.56	12.46	98.55	95.53	63.71	99.17	621322261	601192	1033.48	1019	550	306494
S1_g3	15.52	15.4	98.61	95.72	62.94	99.24	777050716	740805	1048.93	1036	551	526649
S2_g1	14.53	14.45	98.67	95.89	59.38	99.41	951272598	954003	997.14	986	552	253158
S2_g2	13.5	13.41	98.57	95.59	58.87	99.35	909914648	909504	1000.45	1000	555	240560
S2_g3	14.56	14.48	98.51	95.23	58.92	99.44	1067185731	1045475	1020.77	1022	556	257871
S3_g1	12.27	12.21	98.48	95.35	60.9	99.46	867490359	760396	1140.84	1224	573	586811
S3_g2	12.7	12.64	98.45	95.2	60.88	99.53	916297327	801739	1142.89	1227	573	497514
S3_g3	12.86	12.77	98.36	95.04	61.07	99.31	912371891	794690	1148.09	1236	575	586811
S4_g1	12.72	12.46	97.87	93.71	63.52	97.96	836013260	827007	1010.89	1014	558	358780
S4_g2	12.31	11.96	97.86	93.66	63.5	97.16	844781863	845166	999.55	1001	556	502856
S4_g3	13.24	13.01	97.84	93.6	64.31	98.29	880062184	888244	990.79	991	556	130468
