# Supplementary material for: Metagenomic analysis of the community structure and functional potential of Tamarix rhizosphere microbiomes along a soil salinity gradient
Source: Front Microbiol. 2026 Mar 4;17:1756020. doi: 10.3389/fmicb.2026.1756020 (PMC12997133; doi:10.3389/fmicb.2026.1756020)
Supplement: Supplementary file 2 [file Table_2.xlsx]

## Sheet: Sheet1
Table 2. MetaGenomeseq analysis of KEGG Level 2 functional categories.
Name	S1-vs-S3	S3-vs-S4	S3-vs-S2	S1-vs-S4	S1-vs-S2
Metabolism; Carbohydrate metabolism	**	**	**	**	**
Metabolism; Lipid metabolism	**	**	**	**	**
Metabolism; Metabolism of terpenoids and polyketides	**	**	**	**	**
Human Diseases; Cardiovascular disease	**	**	**	**	*
Human Diseases; Drug resistance: antineoplastic	**	**	**	**	-
Metabolism; Glycan biosynthesis and metabolism	**	**	**	**	**
Genetic Information Processing; Informat(...)_42	**	-	**	**	**
Metabolism; Amino acid metabolism	**	**	-	**	**
Organismal Systems; Environmental adaptation	**	**	**	**	**
Organismal Systems; Aging	**	**	**	**	**
Human Diseases; Infectious disease: viral	**	**	**	**	**
Organismal Systems; Endocrine system	**	**	**	**	**
Human Diseases; Substance dependence	**	**	**	**	**
Metabolism; Nucleotide metabolism	**	**	**	**	**
Human Diseases; Endocrine and metabolic disease	**	**	**	**	**
Organismal Systems; Sensory system	*	-	-	-	*
Human Diseases; Infectious disease: bacterial	**	-	**	**	**
Environmental Information Processing; Membrane transport	**	**	**	-	**
Human Diseases; Neurodegenerative disease	**	**	**	**	-
Others	**	**	**	**	**
Human Diseases; Cancer: specific types	**	**	**	**	**
Genetic Information Processing; Translation	**	**	**	**	**
Metabolism; Energy metabolism	**	**	-	**	**
Organismal Systems; Excretory system	**	-	**	**	**
Organismal Systems; Digestive system	**	**	**	**	-
Metabolism; Metabolism of cofactors and vitamins	**	**	**	**	**
Human Diseases; Cancer: overview	**	-	**	**	**
Organismal Systems; Development and regeneration	**	**	**	**	**
Genetic Information Processing; Transcription	**	**	**	**	**
Human Diseases; Drug resistance: antimicrobial	**	**	**	**	**
Organismal Systems; Nervous system	**	**	**	**	**
Organismal Systems; Immune system	**	**	**	**	**
Metabolism; Metabolism of other amino acids	**	**	**	**	**
Genetic Information Processing; Folding,(...)_41	**	-	**	**	**
Metabolism; Xenobiotics biodegradation and metabolism	**	**	**	**	**
Cellular Processes; Cell growth and death	**	-	**	**	**
Cellular Processes; Transport and catabolism	**	**	**	**	**
Organismal Systems; Circulatory system	**	**	**	**	**
Genetic Information Processing; Replication and repair	**	**	**	**	**
Human Diseases; Infectious disease: parasitic	**	**	**	**	**
Cellular Processes; Cellular community - prokaryotes	**	**	**	-	**
Human Diseases; Immune disease	**	**	-	**	**
Cellular Processes; Cellular community - eukaryotes	**	**	**	**	**
Environmental Information Processing; Si(...)_18	*	-	**	-	**
Environmental Information Processing; Signal transduction	**	**	**	**	-
Cellular Processes; Cell motility	**	**	**	**	**
Metabolism; Biosynthesis of other secondary metabolites	**	**	**	**	**
	* indicates a p-value < 0.05 for the comparison between the corresponding groups.
	** indicates a p-value < 0.01 for the comparison between the corresponding groups.
	*** indicates a p-value < 0.001 for the comparison between the corresponding groups.
	“-” indicates that the taxon does not differ significantly between the two corresponding groups.
