# Supplementary material for: Metagenomic analysis of the community structure and functional potential of Tamarix rhizosphere microbiomes along a soil salinity gradient
Source: Front Microbiol. 2026 Mar 4;17:1756020. doi: 10.3389/fmicb.2026.1756020 (PMC12997133; doi:10.3389/fmicb.2026.1756020)
Supplement: Supplementary file 3 [file Table_3.xlsx]

## Sheet: Sheet1
Table S3. MetaGenomeseq analysis of KEGG Level 3 pathways.
Name	S1-vs-S4	S3-vs-S4	S3-vs-S2	S1-vs-S3	S1-vs-S2
ko04960	**	-	**	**	**
ko00591	**	*	**	**	**
ko04711	-	-	-	*	-
ko04971	**	-	**	**	**
ko00260	**	-	*	*	-
ko04976	**	**	**	**	**
ko04152	**	-	**	**	**
ko04917	**	*	**	**	**
ko04721	**	**	-	**	**
ko04071	**	-	**	**	**
ko03410	**	-	-	-	**
ko04622	**	-	**	**	**
ko05340	**	**	**	**	**
ko04145	**	-	**	**	**
ko00525	**	-	**	**	-
ko00901	**	**	**	-	**
ko05415	**	-	-	**	**
ko04213	**	**	**	**	**
ko01040	**	**	**	**	**
ko04974	-	-	**	**	**
ko00510	**	-	**	**	**
ko00270	**	*	-	**	*
ko04744	**	-	**	**	-
ko04966	**	**	**	**	**
ko05017	**	-	**	**	*
ko05014	**	*	**	-	**
ko04520	**	-	-	**	**
ko04380	**	**	**	**	**
ko04013	-	*	**	*	-
ko05163	**	**	**	**	**
ko00983	**	-	-	**	**
ko00010	-	-	-	*	**
ko05168	**	**	**	**	**
ko03018	**	**	**	**	**
ko05132	**	*	**	**	*
ko05224	**	**	-	**	**
ko05417	**	**	**	**	**
ko05144	-	*	-	**	**
ko01501	**	**	**	**	**
ko04670	**	-	-	**	**
ko00401	**	-	**	**	*
ko00720	**	-	-	**	**
Others	**	**	-	-	**
ko04610	**	-	**	**	**
ko04064	*	-	**	**	**
ko00280	**	*	-	**	**
ko05032	**	-	-	**	**
ko05218	**	-	-	**	**
ko00680	**	-	-	-	-
ko00532	**	**	-	**	**
ko04613	**	-	**	**	**
ko04144	**	**	**	**	**
ko05016	**	**	*	**	**
ko00950	**	-	-	*	-
ko05418	**	*	**	**	**
ko01503	**	**	**	**	**
ko04146	**	**	-	**	**
ko05030	**	**	**	**	**
ko00930	**	**	**	**	**
ko04930	**	**	*	**	*
ko00626	**	**	**	**	**
ko05131	**	-	**	**	**
ko04660	**	-	-	**	-
ko05150	**	**	**	**	-
ko05206	**	**	**	**	**
ko05142	**	**	**	**	**
ko04140	**	-	**	**	**
ko00970	**	-	-	-	-
ko03050	**	*	**	**	**
ko00290	**	-	-	-	*
ko04936	**	**	-	**	**
ko04921	**	-	**	**	**
ko00120	**	**	**	**	**
ko00300	**	-	-	-	-
ko04072	**	**	**	**	**
ko00941	**	**	**	-	**
ko00642	-	-	-	**	**
ko02040	**	**	**	**	**
ko00261	**	*	**	**	-
ko00760	**	*	*	**	-
ko00770	**	-	-	*	**
ko00563	**	-	-	**	**
ko04120	**	-	**	**	**
ko00196	*	-	**	**	*
ko00633	**	**	**	**	**
ko00405	**	-	**	**	*
ko00908	**	**	**	**	*
ko03060	**	**	*	**	*
ko00121	**	**	**	**	**
ko04150	**	-	**	**	**
ko04340	**	-	**	**	**
ko04015	**	-	**	**	**
ko05133	**	**	**	**	**
ko04214	**	-	**	**	**
ko00552	**	**	**	**	-
ko04360	**	-	-	**	**
ko04913	**	-	**	*	**
ko04512	**	**	-	-	-
ko05322	**	**	**	**	**
ko00430	**	-	**	**	-
ko04926	**	**	-	**	**
ko04111	**	**	**	**	**
ko05140	**	**	**	**	**
ko04530	**	**	**	**	**
ko01059	-	**	**	**	**
ko00909	**	*	**	**	**
ko05134	**	-	-	**	**
ko04361	**	**	**	**	**
ko04666	**	**	**	**	**
ko00332	**	**	**	**	*
ko00250	**	-	-	-	-
ko00966	**	-	-	-	**
ko04910	**	**	*	**	**
ko04727	**	-	**	**	-
ko05130	**	**	**	**	**
ko01522	**	**	-	**	**
ko03020	*	-	**	-	**
ko04911	**	-	**	**	-
ko00330	**	-	-	**	**
ko00997	**	**	**	**	**
ko05012	**	**	-	**	**
ko04621	**	-	**	**	*
ko04623	**	-	**	**	-
ko04137	**	-	**	**	**
ko04075	**	-	**	**	**
ko00363	**	**	**	**	**
ko00040	**	-	**	**	*
ko00053	*	-	**	-	**
ko05034	**	**	**	**	**
ko00660	**	*	-	-	**
ko03320	-	**	-	**	**
ko00980	**	-	**	**	**
ko05162	-	**	-	**	**
ko04934	**	-	-	-	-
ko04626	**	**	**	**	**
ko01523	**	**	**	**	-
ko04012	**	-	-	**	-
ko04726	**	**	**	**	**
ko05208	**	**	**	**	**
ko04142	**	**	-	-	**
ko04070	**	-	**	**	*
ko00361	**	**	**	**	**
ko00450	**	-	**	**	-
ko04022	**	**	**	**	**
ko04218	**	-	**	**	**
ko00281	**	-	**	**	**
ko01055	**	**	**	**	**
ko04978	**	**	-	-	-
ko04713	**	-	**	**	**
ko00650	**	*	-	**	**
ko05323	**	**	**	**	**
ko04912	**	**	**	**	**
ko00460	**	**	**	**	-
ko03450	**	-	**	**	**
ko04723	**	**	**	**	-
ko05010	**	**	**	**	**
ko00960	**	-	*	**	-
ko00604	**	**	**	**	-
ko00195	**	**	**	**	**
ko04020	**	**	**	**	**
ko04922	-	*	-	**	**
ko00480	**	**	**	**	**
ko00906	**	**	*	-	**
ko00710	**	-	**	**	**
ko05226	**	-	**	**	**
ko04350	**	*	**	**	**
ko05223	**	-	**	**	**
ko05143	**	**	-	**	**
ko04740	**	-	**	**	*
ko04122	**	-	-	-	-
ko05210	**	**	**	**	**
ko04210	**	**	-	**	**
ko00514	**	**	**	**	**
ko02025	**	**	**	**	**
ko05100	**	**	**	**	**
ko04550	**	-	-	**	**
ko00071	**	**	**	**	**
ko04962	**	-	**	**	**
ko00365	**	-	**	**	**
ko05167	**	**	**	**	**
ko04919	**	**	**	**	**
ko03022	**	-	**	**	**
ko04977	**	-	**	**	**
ko00572	**	**	**	**	**
ko00061	**	-	**	**	**
ko01051	**	**	**	**	**
ko00524	**	-	-	**	**
ko05214	**	-	**	**	**
ko00900	**	-	-	**	**
ko04139	**	-	-	**	**
ko04712	-	-	-	**	**
ko04625	**	-	**	**	**
ko01056	-	-	**	**	-
ko04724	**	-	**	**	-
ko04940	**	**	**	**	**
ko04810	**	-	**	**	**
ko04916	**	**	**	**	**
ko04650	**	-	-	**	-
ko04964	**	-	**	**	-
ko04212	**	**	**	**	**
ko00981	**	**	**	-	**
ko00254	-	-	**	**	**
ko00362	**	-	**	**	**
ko04710	**	*	**	**	**
ko04923	**	**	**	**	**
ko00340	**	-	-	**	**
ko00515	**	**	**	**	**
ko04115	**	-	**	**	**
ko04390	**	-	**	**	**
ko04510	**	**	-	**	**
ko00740	-	**	**	**	*
ko00020	**	-	-	**	**
ko05204	**	**	**	**	**
ko04668	**	-	-	**	**
ko05202	**	-	**	**	**
ko04935	**	-	-	**	-
ko00051	**	*	**	**	**
ko04620	**	-	-	**	**
ko00623	**	-	**	**	**
ko01502	**	**	**	**	-
ko00331	**	-	**	**	**
ko05231	**	**	**	**	**
ko04211	**	**	**	-	**
ko05135	**	**	**	**	**
ko00592	**	-	*	**	**
ko05211	**	-	-	-	-
ko00624	**	**	**	**	**
ko00350	**	-	**	**	**
ko04624	**	**	**	**	*
ko00364	**	**	**	**	**
ko00640	**	-	-	**	**
ko04933	**	-	*	**	**
ko00311	**	-	**	**	**
ko05416	**	**	**	**	**
ko04659	**	**	**	**	**
ko05221	**	-	-	**	-
ko04662	**	-	-	**	-
ko05222	**	**	**	**	**
ko04742	**	-	-	**	**
ko05219	**	**	**	**	**
ko04370	**	-	-	**	**
ko00521	-	-	-	-	**
ko04932	**	**	**	**	**
ko04540	**	-	**	**	**
ko04975	**	**	-	**	**
ko05217	-	-	**	**	-
ko02026	**	**	**	**	**
ko04931	**	*	**	**	**
ko03015	**	**	**	**	*
ko04730	**	-	-	**	**
ko04915	**	**	**	**	*
ko00240	**	-	-	-	-
ko01054	**	**	**	**	**
ko05205	**	**	-	**	**
ko04970	-	**	**	**	**
ko00561	**	-	-	**	**
ko04630	**	-	-	**	-
ko04714	**	-	**	**	**
ko05220	**	-	-	**	-
ko05170	**	**	**	**	**
ko00571	**	**	-	**	**
ko03040	**	**	**	**	**
ko05160	-	**	-	**	**
ko02060	**	-	**	**	**
ko05161	-	-	**	*	**
ko05410	**	**	**	**	**
ko00562	**	-	**	**	**
ko00190	**	-	*	**	**
ko00253	**	**	**	**	**
ko04151	**	**	**	**	**
ko00946	*	-	**	-	**
ko00785	-	*	**	*	**
ko04750	**	-	**	**	*
ko05235	**	-	-	**	**
ko00565	**	-	**	**	**
ko00860	**	**	-	-	-
ko00541	**	-	-	**	**
ko00965	**	**	**	**	**
ko01057	**	**	**	**	**
ko00998	**	**	**	**	**
ko04973	-	**	**	**	-
ko00513	**	-	**	**	-
ko00230	**	*	*	**	**
ko04961	**	-	**	**	-
ko03008	**	-	**	**	**
ko04972	-	**	**	**	**
ko00511	-	**	-	*	-
ko04014	**	**	**	**	**
ko00920	**	*	**	**	**
ko04010	*	**	**	**	**
ko04914	**	**	**	**	**
ko05171	**	-	**	**	**
ko00620	**	-	-	**	**
ko00910	**	-	**	**	-
ko04920	-	**	**	**	**
ko04068	**	**	**	**	**
ko04110	**	**	**	**	**
ko04138	-	**	**	*	-
ko00543	**	**	**	**	**
ko00903	**	-	**	**	**
ko00100	**	-	**	**	**
ko00730	**	*	-	**	**
ko00945	**	**	**	-	**
ko00564	**	*	-	**	**
ko05145	**	**	**	**	**
ko02024	*	**	**	**	-
ko04270	**	-	**	**	*
ko04113	**	**	**	**	**
ko04979	**	-	**	**	*
ko03070	**	**	**	**	**
ko04260	**	**	**	**	**
ko05165	-	**	**	**	**
ko00531	**	**	**	**	**
ko00590	**	**	**	**	**
ko04391	**	-	**	**	**
ko00982	**	-	**	**	**
ko05031	**	**	**	**	**
ko00643	**	-	**	**	**
ko05203	**	-	**	**	-
ko05207	**	**	**	**	**
ko04658	**	**	-	**	**
ko04136	**	-	**	**	**
ko04215	**	**	**	**	**
ko05020	**	**	**	**	**
ko00780	**	-	**	**	**
ko05169	**	**	**	**	**
ko04720	**	-	**	**	**
ko01053	**	-	**	**	**
ko00410	**	-	-	**	**
ko05412	**	**	**	**	**
ko05216	**	-	-	**	**
ko03440	**	**	**	**	-
ko04217	**	-	**	**	-
ko04371	**	-	**	**	**
ko04024	**	**	**	**	**
ko00062	**	**	*	**	**
ko04929	**	-	-	**	**
ko04924	**	**	**	**	**
ko00470	**	-	**	**	-
ko00791	**	-	**	**	**
ko00400	*	-	**	*	-
ko04080	**	*	**	**	*
ko03250	**	-	**	**	-
ko04664	**	-	-	**	-
ko00523	**	-	**	-	**
ko00621	**	**	**	**	**
ko04614	**	**	**	**	**
ko02010	**	-	**	**	-
ko01524	**	*	**	**	**
ko05215	**	**	**	**	**
ko04611	**	**	**	**	**
ko04612	**	**	**	**	**
ko00052	**	-	**	-	**
ko00627	**	-	**	**	**
ko04657	**	**	**	**	*
ko03430	**	**	-	**	-
ko04261	**	**	**	**	**
ko01052	**	-	**	**	**
ko04112	**	**	**	**	**
ko00360	**	-	**	**	**
ko04927	**	-	-	**	**
ko00520	**	-	-	**	**
ko00670	**	**	-	**	-
ko04725	-	*	**	**	**
ko05164	-	**	-	**	**
ko05110	**	-	**	**	**
ko00140	**	**	**	**	**
ko05200	**	**	**	**	**
ko00630	*	*	-	-	**
ko00622	**	**	-	**	**
ko05146	**	**	**	**	**
ko00540	**	**	**	**	**
ko00984	**	**	**	**	**
ko05166	**	**	**	**	-
ko04928	**	-	**	**	*
ko05230	**	**	-	-	**
ko00512	-	-	-	**	-
ko00130	**	**	*	**	**
ko05225	**	**	**	**	**
ko04320	**	*	-	**	**
ko01521	**	-	**	**	**
ko04011	**	**	**	-	**
ko00550	**	**	**	**	**
ko00380	**	-	**	**	**
ko02020	**	-	**	**	**
ko00999	**	-	-	-	**
ko04114	**	*	-	**	**
ko00404	**	**	**	-	**
ko03460	**	**	**	**	-
ko05212	**	**	**	**	**
ko03030	**	-	**	**	-
ko05152	**	**	**	**	**
ko00333	**	-	-	**	**
ko00902	**	-	**	**	**
ko00790	**	-	-	-	**
ko03010	**	**	-	*	**
ko04216	-	**	**	**	**
ko05111	**	**	**	**	**
ko00440	-	**	-	**	**
ko04745	**	-	**	**	*
ko04016	**	-	-	-	-
ko04918	**	**	**	**	**
ko04066	**	-	-	-	-
ko04925	**	-	**	**	**
ko00500	**	-	**	**	**
ko00542	**	**	**	**	**
ko00830	**	**	**	**	**
ko00030	*	*	-	-	**
ko04722	**	-	**	**	**
ko00232	**	**	*	**	**
ko02030	**	**	-	**	**
ko00996	**	**	-	-	-
ko04392	**	-	**	**	**
ko00944	**	**	**	**	**
ko00310	**	-	**	**	**
ko03013	**	**	**	**	**
ko04341	**	*	-	**	**
ko04310	**	*	**	**	**
ko05213	**	-	-	**	-
ko04141	**	**	**	**	-
ko03266	**	**	**	-	**
ko04728	**	**	**	**	**
ko05120	**	-	**	**	**
ko00073	**	-	**	**	**
ko05414	**	**	-	**	**
ko00600	-	-	-	-	*
ko04330	**	**	-	**	**
ko00625	**	**	-	**	**
ko04062	**	-	-	**	-
ko05022	**	-	**	-	**
	* indicates a p-value < 0.05 for the comparison between the corresponding groups.
	** indicates a p-value < 0.01 for the comparison between the corresponding groups.
	*** indicates a p-value < 0.001 for the comparison between the corresponding groups.
	“-” indicates that the taxon does not differ significantly between the two corresponding groups.
