# Supplementary material for: Metagenomic analysis of the community structure and functional potential of Tamarix rhizosphere microbiomes along a soil salinity gradient
Source: Front Microbiol. 2026 Mar 4;17:1756020. doi: 10.3389/fmicb.2026.1756020 (PMC12997133; doi:10.3389/fmicb.2026.1756020)
Supplement: Supplementary file 4 [file Table_4.xlsx]

## Sheet: Sheet1
Table 4. p-values for correlations between environmental factors and microbial community structure.
Name	SOM	TN	TP	TK	Salt	pH	EC
p__Euryarchaeota	0.417231	0.448417	0.433406	0.00672547	0.000456771	0.44037	0.00187945
p__Pseudomonadota	0.999311	0.999311	0.999311	0.153797	0.0348069	0.833924	0.0530052
p__Actinomycetota	0.0324607	0.0275267	0.0375703	0.0814565	0.0348069	0.891679	0.022958
p__Bacteroidota	0.462562	0.462562	0.433406	0.321492	0.412305	0.00187945	0.444922
p__Balneolota	0.0348069	0.0375703	0.0275267	0.542064	0.730146	0.0774386	0.645659
p__Acidobacteriota	0.417231	0.425523	0.452249	0.0203784	0.000879887	0.448709	0.00381624
p__Gemmatimonadota	0.999311	0.999311	0.999311	0.153797	0.0348069	0.833924	0.0530052
p__Chloroflexota	0.433406	0.412305	0.462562	0.0144031	0.000804262	0.44037	0.00210072
p__Myxococcota	0.412305	0.412305	0.425523	0.011072	0.000587426	0.476265	0.00238165
p__Bacillota	0.0375703	0.0336853	0.0324607	0.0612693	0.0275267	0.894482	0.0113253
p__Planctomycetota	0.999311	0.999311	0.999311	0.150519	0.0359773	0.81414	0.0552655
p__Verrucomicrobiota	0.417231	0.405828	0.452249	0.0144031	0.000879887	0.548492	0.00381624
p__Uroviricota	0.00583119	0.0127297	0.0011446	0.666215	0.680476	0.713406	0.456357
p__Thermodesulfobacteriota	0.999311	0.999311	0.999311	0.150519	0.0359773	0.795222	0.0569543
p__Candidatus Thermoplasmatota	0.0375703	0.0295797	0.0324607	0.828696	0.790096	0.766654	0.999311
p__Deinococcota	0.0295797	0.043343	0.0295797	0.659267	0.77933	0.13196	0.739929
p__Rhodothermota	0.492731	0.585855	0.556008	0.129444	0.21477	0.00647571	0.277424
p__Ignavibacteriota	0.999311	0.999311	1	0.139958	0.0359773	0.894482	0.0589983
p__Nitrospirota	0.425523	0.412305	0.448417	0.0161172	0.000804262	0.497588	0.00301133
p__Cyanobacteriota	0.999311	0.999311	0.999311	0.150519	0.0359773	0.807228	0.0589983
p__Bdellovibrionota	0.999311	0.999311	0.999311	0.161845	0.0411173	0.759603	0.0718935
p__Candidatus Saccharibacteria	0.412305	0.412305	0.44037	0.00797656	0.000804262	0.497588	0.00301133
p__Nitrososphaerota	0.680476	0.556008	0.730146	0.321492	0.135986	0.44037	0.13196
p__Candidatus Kaiserbacteria	0.828696	0.755214	0.91581	0.150519	0.0655906	0.627756	0.066919
p__Candidatus Rokuibacteriota	0.425523	0.44037	0.448417	0.0176923	0.000879887	0.437991	0.00459092
p__Nitrospinota	0.999311	0.999311	1	0.0805093	0.0319129	0.901846	0.0359773
p__Armatimonadota	0.425523	0.405828	0.452249	0.0127297	0.000879887	0.452249	0.00279808
p__Candidatus Woesearchaeota	0.999311	0.999311	0.999311	0.0922887	0.0324607	0.885907	0.0367533
p__Kiritimatiellota	0.976233	0.963525	0.894482	0.209454	0.0748182	0.801783	0.129444
p__Candidatus Nomurabacteria	0.623117	0.556008	0.717238	0.30973	0.139958	0.415009	0.142073
p__Spirochaetota	0.153797	0.205644	0.135986	0.680476	0.452249	0.591132	0.616915
p__Thermomicrobiota	0.74028	0.790096	0.766654	0.0507309	0.0324607	0.0295797	0.0650721
p__Candidatus Nanohaloarchaeota	0.0359773	0.0348069	0.0295797	0.0469416	0.0251938	0.859684	0.0097848
p__Calditrichota	0.999311	0.999311	0.999311	0.153797	0.0348069	0.833924	0.0530052
p__Candidatus Heimdallarchaeota	0.0619852	0.105149	0.0563531	0.991493	0.954979	0.236979	0.999311
p__Candidatus Tectomicrobia	0.999311	0.999311	0.999311	0.117752	0.0319129	0.905449	0.0424721
p__Chlamydiota	0.417231	0.405828	0.44037	0.0144031	0.000879887	0.532268	0.0042449
p__Candidatus Hydrogenedentota	0.999311	0.999311	0.999311	0.150519	0.0359773	0.807228	0.0589983
p__Candidatus Peregrinibacteria	0.717238	0.542064	0.645659	0.0144031	0.00140819	0.784568	0.00256245
p__Candidatus Parcubacteria	0.999311	0.999311	0.999311	0.150519	0.0359773	0.795222	0.0569543
p__Lentisphaerota	0.665638	0.730146	0.604653	0.448709	0.18091	0.645926	0.30754
p__Chlorobiota	0.417231	0.417231	0.433406	0.0093457	0.000587426	0.456357	0.00256245
p__Campylobacterota	0.168423	0.1868	0.139958	0.717238	0.462562	0.569707	0.649178
p__Elusimicrobiota	0.462562	0.415009	0.428934	0.0166871	0.000410142	0.576835	0.00202331
p__Chytridiomycota	0.405808	0.410675	0.468876	0.0166871	0.00187945	0.568936	0.0080111
p__Candidatus Campbellbacteria	0.153456	0.168376	0.138315	0.739929	0.448417	0.59097	0.624756
p__Candidatus Neomarinimicrobiota	0.999311	0.999311	0.999311	0.104229	0.0295797	0.859684	0.0344363
p__Mucoromycota	0.444922	0.383779	0.448709	0.00602692	0.000434015	0.450487	0.00104571
p__Candidatus Zixiibacteriota	0.999311	0.999311	0.999311	0.205644	0.0324607	0.840567	0.0515437
p__Candidatus Eisenbacteria	0.422727	0.448709	0.425523	0.0160479	0.000254211	0.422105	0.00126038
p__Candidatus Jorgensenbacteria	0.856003	0.999311	0.697895	0.848632	0.712954	0.16397	0.664472
p__Candidatus Latescibacterota	0.999311	0.999311	0.999311	0.139958	0.0375703	0.795222	0.066919
p__Candidatus Aminicenantes	0.999311	0.999311	0.999311	0.145977	0.0359773	0.880113	0.0515437
p__Ascomycota	0.483702	0.556008	0.577673	0.0569543	0.0113253	0.405058	0.0374054
p__Candidatus Omnitrophota	0.999311	0.999311	0.999311	0.111978	0.0334288	0.858956	0.0414934
p__Candidatus Zambryskibacteria	0.999311	0.999311	0.999311	0.129444	0.0359773	0.790096	0.0515437
p__Candidatus Taylorbacteria	0.999311	0.999311	0.999311	0.115434	0.0336853	0.833924	0.0417847
p__Candidatus Binatota	0.452249	0.425523	0.417231	0.00221935	9.7283e-05	0.354603	0.000324898
p__Candidatus Wolfebacteria	0.170036	0.167683	0.139844	0.622255	0.452249	0.678844	0.61786
p__Candidatus Falkowbacteria	0.999311	0.999311	0.999311	0.147279	0.0495004	0.797893	0.0845128
p__Candidatus Sumerlaeota	0.999311	0.999311	0.999311	0.13196	0.0295797	0.871442	0.0349465
p__Candidatus Thorarchaeota	0.161845	0.161845	0.168423	0.692067	0.44037	0.61209	0.627756
p__Thermoproteota	0.124994	0.147888	0.117752	0.891679	0.706573	0.433406	0.81414
p__Candidatus Vogelbacteria	0.999311	0.999311	0.999311	0.153456	0.0324607	0.742638	0.0512228
p__Candidatus Poribacteria	0.412305	0.412305	0.44037	0.205644	0.448417	0.00602692	0.497588
p__Candidatus Spechtbacteria	0.359596	0.269405	0.21264	0.639652	0.467851	0.661381	0.621605
p__candidate division NC10	0.976233	0.856714	0.95223	0.0507309	0.0176923	0.999311	0.0250468
p__Basidiomycota	0.3914	0.425523	0.448709	0.0133288	0.000959881	0.425523	0.00290631
p__Candidatus Moraniibacteriota	1	0.999311	0.999311	0.147888	0.0344363	0.844223	0.0473916
p__Candidatus Handelsmanbacteria	0.425523	0.392098	0.448417	0.348649	0.150519	0.422727	0.103415
p__Candidatus Lloydbacteria	0.999311	0.999311	0.999311	0.142073	0.0332316	0.859684	0.0436183
p__Candidatus Bathyarchaeota	0.448417	0.604653	0.483702	0.251481	0.302642	0.00873357	0.415009
p__Nucleocytoviricota	0.999311	0.999311	0.999311	0.145977	0.043343	0.807228	0.0774386
p__Candidatus Andersenbacteria	0.759603	0.633339	0.801783	0.184098	0.0840709	0.670655	0.0594316
p__Candidatus Melainabacteria	0.999311	1	0.999311	0.151381	0.0258887	0.836125	0.0359773
p__Candidatus Magasanikiibacteriota	0.999311	0.999311	0.999311	0.150519	0.0359773	0.807228	0.0552655
p__Candidatus Goldiibacteriota	0.113611	0.113611	0.124611	0.0154954	0.0011446	0.612607	0.000879887
p__Dividoviricota	0.425523	0.446726	0.412305	0.0161172	0.000155184	0.44037	0.0011446
p__Candidatus Absconditabacteria	0.0563531	0.0641648	0.0598035	0.980262	0.930246	0.234029	0.999311
p__Candidatus Yonathbacteria	0.999311	0.999311	0.999311	0.134501	0.0362263	0.807228	0.0514713
p__Candidatus Paceibacterota	0.999311	0.999311	0.999311	0.139958	0.0334288	0.807228	0.043343
p__Zoopagomycota	0.436265	0.415009	0.454797	0.0168045	0.000804262	0.462562	0.00274532
p__Candidatus Yanofskybacteria	0.999311	0.999311	0.999311	0.145977	0.0375703	0.773859	0.0627289
p__Candidatus Harrisonbacteria	0.976233	0.938534	1	0.161845	0.0537872	0.717238	0.0718935
p__Candidatus Uhrbacteria	0.999311	0.999311	0.999311	0.138315	0.0319129	0.889656	0.0380377
p__Candidatus Woesebacteria	1	0.999311	0.999311	0.135986	0.0348069	0.81414	0.0462073
p__Candidatus Aenigmatarchaeota	0.433406	0.425523	0.417231	0.205644	0.425523	0.0051231	0.456357
p__Candidatus Ryanbacteria	0.999311	0.999311	0.999311	0.147279	0.0359773	0.820406	0.0594316
p__Candidatus Nealsonbacteria	0.134501	0.15337	0.145425	0.695034	0.433406	0.68562	0.590765
p__Thermotogota	0.168423	0.150519	0.145977	0.717238	0.448417	0.717238	0.622398
p__Candidatus Dormiibacterota	0.0321115	0.0308248	0.0344802	0.105149	0.0374054	0.95298	0.0324607
p__Candidatus Giovannonibacteria	0.999311	0.999311	0.999311	0.0612693	0.0287531	0.959606	0.0321115
p__Candidatus Bipolaricaulota	0.999311	0.999311	0.999311	0.0943803	0.0319129	0.984255	0.0362263
p__Candidatus Roizmanbacteria	0.999311	0.999311	0.999311	0.145977	0.0359773	0.820599	0.0607632
p__Candidatus Lokiarchaeota	0.134501	0.15337	0.134501	0.717098	0.450487	0.599416	0.606274
p__Candidatus Fermentibacteria	0.168423	0.150519	0.139958	0.717238	0.448417	0.759603	0.591132
p__Candidatus Lindowbacteria	0.0319129	0.0344363	0.0334288	0.938534	0.795222	0.976233	0.999311
p__Aquificota	0.141465	0.170036	0.150519	0.648818	0.412305	0.714911	0.492731
p__Mycoplasmatota	0.151381	0.171168	0.151381	0.627756	0.444922	0.665058	0.611333
p__Candidatus Cloacimonadota	0.150519	0.17976	0.127716	0.730052	0.452249	0.599373	0.627126
p__Candidatus Adlerbacteria	0.999311	0.999311	0.999311	0.138695	0.0389237	0.850126	0.0627289
p__Saleviricota	0.0265554	0.0275267	0.0344802	0.0663928	0.0334288	0.931908	0.0184382
p__Synergistota	0.134501	0.151381	0.151381	0.739929	0.415009	0.645926	0.546075
p__Candidatus Moduliflexota	0.901846	0.880113	0.820502	0.199851	0.0992173	0.858956	0.145554
p__Candidatus Altarchaeota	0.0251938	0.0348069	0.0275267	0.585855	0.766654	0.0880813	0.698386
p__Candidatus Diapherotrites	0.117752	0.151381	0.151381	0.660457	0.398534	0.736892	0.475803
p__Atribacterota	0.151381	0.156641	0.147888	0.725003	0.448709	0.645021	0.641275
p__Candidatus Wildermuthbacteria	0.999311	0.999311	0.999311	0.123431	0.0375703	0.938534	0.0562944
p__Candidatus Kryptoniota	0.425523	0.428879	0.44037	0.0144458	0.000879887	0.454797	0.00448968
p__Candidatus Gottesmanbacteria	0.417231	0.433406	0.44037	0.0161172	0.0011446	0.448709	0.00602692
p__Candidatus Sungiibacteriota	0.919377	0.859684	0.980262	0.309947	0.066919	0.612607	0.0948397
p__candidate division WWE3	0.999311	0.999311	0.999311	0.136278	0.0332316	0.929855	0.0417847
p__Fibrobacterota	0.78859	0.764837	0.739929	0.411357	0.100039	0.776849	0.15337
p__Candidatus Buchananbacteria	0.552438	0.552438	0.460006	0.620854	0.231883	0.612607	0.410699
p__Candidatus Levyibacteriota	0.999311	0.999311	0.999311	0.137436	0.0334288	0.859684	0.0488918
p__candidate division WOR-3	0.999311	0.999311	0.999311	0.150519	0.0359773	0.878025	0.0528296
p__Candidatus Liptonbacteria	0.606274	0.563534	0.630633	0.170036	0.0795963	0.562666	0.0608852
p__Candidatus Aerophobetes	0.938534	0.902245	0.976233	0.205644	0.043343	0.754903	0.0502647
p__Candidatus Doudnabacteria	0.834977	0.712954	0.850126	0.139958	0.0598035	0.717238	0.0504243
p__Candidatus Abyssubacteria	1	0.999311	0.999311	0.111142	0.0321115	0.999311	0.0359773
p__Candidatus Colwellbacteria	0.193947	0.184098	0.151381	0.727747	0.44037	0.685082	0.599253
p__Candidatus Staskawiczbacteria	0.999311	0.999311	0.999311	0.141465	0.031123	0.882359	0.0418494
p__Candidatus Schekmanbacteria	0.999142	0.980262	0.999311	0.127919	0.0344802	0.954979	0.0447218
p__Candidatus Terrybacteria	0.976233	0.907545	0.925539	0.250332	0.0594316	0.876907	0.110018
p__Candidatus Daviesbacteria	0.999311	0.999311	0.999311	0.0922887	0.0239845	0.949996	0.0304411
p__Candidatus Blackallbacteria	0.147279	0.120359	0.155758	0.773602	0.417231	0.754273	0.568936
p__Candidatus Glassbacteria	0.999311	0.999311	0.987056	0.250332	0.0495004	0.892621	0.0877655
p__Candidatus Niyogibacteria	0.764544	0.782965	0.79448	0.377577	0.102601	0.710421	0.162516
p__Fusobacteriota	0.678276	0.729247	0.581252	0.386481	0.151602	0.78859	0.213388
p__Candidatus Micrarchaeota	0.448417	0.433406	0.44037	0.436856	0.15337	0.338156	0.138695
p__Candidatus Portnoybacteria	0.999311	0.999311	0.999311	0.151381	0.0340737	0.773348	0.0604004
p__Chrysiogenota	0.342199	0.392098	0.240807	0.645926	0.355208	0.645926	0.452249
p__Deferribacterota	0.138621	0.151602	0.142439	0.78859	0.447845	0.580423	0.641702
p__Blastocladiomycota	0.288861	0.288861	0.368164	0.0295797	0.00186023	0.598637	0.00530245
p__Abditibacteriota	0.436856	0.433406	0.417231	0.00186023	4.74698e-05	0.308788	0.000150531
p__Candidatus Azambacteria	0.976233	0.936765	0.999311	0.20328	0.0450542	0.682465	0.0655906
p__Candidatus Korarchaeota	0.000838672	0.000497407	0.000150531	0.360873	0.415009	0.616176	0.245018
p__Candidatus Gracilibacteria	0.999311	0.949421	0.999311	0.207697	0.0380485	0.758172	0.0509247
p__Candidatus Microgenomates	0.152765	0.162343	0.138695	0.729652	0.448709	0.626408	0.631949
p__Nanoarchaeota	0.991493	0.890226	0.999311	0.78859	0.89371	0.0176923	0.999311
p__Candidatus Berkelbacteria	0.758384	0.612607	0.81947	0.224887	0.0992173	0.502672	0.0862426
p__Candidatus Komeilibacteria	0.999311	0.999311	0.999311	0.0767	0.0292137	0.931952	0.0332316
p__Candidatus Woykebacteria	0.999311	0.999311	0.999311	0.108857	0.0348291	0.881273	0.0519194
p__Candidatus Amesbacteria	0.444922	0.428934	0.448709	0.0239845	0.000838672	0.497588	0.00406054
p__Preplasmiviricota	0.0374054	0.0344802	0.0306663	0.833675	0.800571	0.869446	0.999311
p__Candidatus Kerfeldbacteria	0.999311	0.999311	0.999311	0.0840709	0.0249098	0.999311	0.0287531
p__Candidatus Collierbacteria	0.999311	0.999311	0.991493	0.217298	0.0519194	0.784568	0.0973693
p__Candidatus Curtissbacteria	0.999311	0.999311	0.999311	0.0959417	0.0295797	0.892621	0.0375703
p__Candidatus Shapirobacteria	0.0563531	0.0374054	0.0306663	0.999311	0.782965	1	0.999311
p__Candidatus Firestonebacteria	0.425523	0.416212	0.425523	0.0051231	0.000167568	0.415009	0.000879887
p__Candidatus Fraserbacteria	0.999311	0.999311	0.999311	0.112066	0.029884	0.87972	0.0414386
p__Candidatus Hinthialibacterota	0.999311	0.939606	0.94838	0.0683308	0.0257693	0.895641	0.0251938
p__Candidatus Tagabacteria	0.95298	0.865401	0.884671	0.324149	0.122254	0.61786	0.0959417
p__Candidatus Kuenenbacteria	0.999311	0.999311	0.999311	0.110809	0.0334288	0.882359	0.043343
p__Candidatus Coatesbacteria	0.0757716	0.0981977	0.0576761	0.90849	0.670655	0.77507	0.914415
p__Candidatus Hadarchaeota	0.00621219	0.0319129	0.0195169	0.71386	0.961885	0.428879	0.859684
p__Candidatus Fischerbacteria	0.759603	0.739929	0.746386	0.0436183	0.0344802	0.0635346	0.0891178
p__candidate division CPR1	0.0891178	0.144245	0.0833854	0.764246	0.542064	0.659792	0.727747
p__Candidatus Marsarchaeota	0.118261	0.150519	0.0824958	0.0824958	0.00797656	0.810886	0.0144458
p__Candidatus Gribaldobacteria	0.984255	0.991132	1	0.0948397	0.0344802	0.947786	0.0375703
p__Candidatus Fervidibacterota	0.156297	0.141816	0.139958	0.75291	0.743962	0.727747	0.999311
p__Candidatus Edwardsbacteria	0.0233682	0.0233682	0.0321115	0.0458103	0.0321115	0.880113	0.0161172
p__Candidatus Raymondbacteria	0.825408	0.859684	0.733259	0.234029	0.0922887	0.914415	0.115079
p__Cryptomycota	0.114438	0.105149	0.114438	0.0133411	0.00170214	0.622255	0.00134528
p__Microsporidia	0.635169	0.693962	0.681817	0.0097848	0.0168045	0.0348069	0.0344802
p__Caldisericota	0.0410048	0.03577	0.0389237	0.807228	0.997298	0.319301	0.931908
p__Candidatus Riflebacteria	0.645926	0.580423	0.600198	0.124571	0.0641648	0.68206	0.0375703
p__Candidatus Desantisbacteria	0.914415	0.873815	0.81947	0.0739193	0.00856946	0.999311	0.0250468
p__Candidatus Hydrothermota	0.999311	0.999311	0.999311	0.152986	0.0334288	0.890226	0.0530052
p__Candidatus Margulisiibacteriota	0.78771	0.775344	0.660748	0.0332916	0.0011446	0.698583	0.00316939
p__Vulcanimicrobiota	0.454797	0.408185	0.44037	0.00605797	0.000434015	0.444922	0.00126038
p__Candidatus Parvarchaeota	0.031123	0.0249985	0.0334288	0.568936	0.77507	0.139958	0.682465
p__Candidatus Auribacterota	0.410835	0.432575	0.448417	0.432575	0.184098	0.632618	0.317626
p__Candidatus Beckwithbacteria	0.999311	0.984255	0.984255	0.17976	0.0348291	0.702315	0.0530052
p__Candidatus Deferrimicrobiota	0.999311	0.999311	0.999311	0.12562	0.0330366	0.938534	0.0472124
p__Candidatus Borrarchaeota	0.227419	0.317626	0.306311	0.0358845	0.00256245	0.645659	0.00727526
p__Candidatus Hydrothermarchaeota	0.03577	0.0334288	0.0334288	0.612607	0.87972	0.105149	0.775633
p__candidate division LCP-89	0.448709	0.476022	0.711892	0.271459	0.110023	0.849248	0.187918
p__Candidatus Geothermarchaeota	0.00238562	0.000587426	0.00614408	0.302642	0.406402	0.823927	0.296149
p__Phixviricota	0.0317451	0.0251938	0.0287531	0.93654	0.778102	0.892621	0.999311
p__Dictyoglomota	0.417231	0.409282	0.44037	0.415009	0.417231	0.0583169	0.627756
p__Candidatus Cryosericota	0.892621	0.81414	0.834095	0.0344802	0.00763139	0.967062	0.0138577
p__Candidatus Wallbacteria	0.0375703	0.0655906	0.0359773	0.865401	0.999311	0.246059	0.961938
p__Thermosulfidibacterota	0.999311	0.999311	1	0.103879	0.0295797	0.838778	0.0372432
p__candidate division CPR2	0.568936	0.530287	0.502672	0.0055221	0.000587426	0.571245	0.0018301
p__candidate division CPR3	0.00285038	0.00285038	0.011072	0.807041	0.89371	0.989398	0.739929
p__Candidatus Abawacabacteria	0.529328	0.428934	0.356871	0.0176923	0.00121745	0.883417	0.0011446
p__Candidatus Verstraetearchaeota	0.343311	0.452249	0.171887	0.890226	0.999311	0.113611	0.991493
p__Candidatus Brennerbacteria	0.914415	0.892665	0.999311	0.323532	0.19074	0.480803	0.167683
p__Candidatus Chisholmbacteria	0.739929	0.739929	0.739929	0.168376	0.0418494	0.639652	0.0417847
p__Candidatus Jacksonbacteria	0.739929	0.722077	0.739929	0.160355	0.0436183	0.599071	0.043343
p__Candidatus Ratteibacteria	0.448709	0.383233	0.405808	0.587757	0.240668	0.656326	0.417231
p__candidate division KD3-62	0.612607	0.678087	0.77933	0.246059	0.317626	0.0688503	0.486667
p__Candidatus Blackburnbacteria	0.256623	0.212084	0.234029	0.0176923	0.00184842	0.639652	0.00256245
p__Hofneiviricota	0.639652	0.660457	0.682465	0.95298	0.639652	0.0998323	0.639652
p__Candidatus Cerribacteria	0.599071	0.599071	0.670655	0.241462	0.139958	0.448709	0.112457
p__Candidatus Delongbacteria	0.660457	0.682465	0.660457	0.929855	0.660457	0.066919	0.660457
p__Cressdnaviricota	0.0239845	0.0275267	0.011169	0.975753	0.967008	0.954979	0.999311
p__Candidatus Nezhaarchaeota	0.410699	0.227374	0.410699	0.784568	0.921594	0.106558	0.921594
p__Candidatus Mcinerneyibacteriota	0.00901123	0.00763139	0.00207942	0.793496	0.95298	0.661965	0.754896
p__Artverviricota	0.0319129	0.0319129	0.0344802	0.0319129	0.0367533	0.0959417	0.0362263
p__Candidatus Gerdarchaeota	0.980262	0.921594	0.980262	0.0440407	0.0176923	0.664472	0.0314277
p__Candidatus Huberarchaea	0.0418494	0.0418494	0.0418494	0.999311	0.919246	0.317626	0.999311
p__Coprothermobacterota	0.21264	0.168376	0.26829	0.938534	0.919246	0.237712	0.999311
p__Duplornaviricota	0.00256245	0.00278891	0.000410142	0.30754	0.301948	0.77719	0.152986
p__Candidatus Odinarchaeota	0.999311	0.995265	0.999311	0.338041	0.462562	0.0249985	0.636774
p__Candidatus Muiribacteriota	0.299595	0.299595	0.364128	0.938534	0.914415	0.110018	0.999311
p__Candidatus Veblenbacteria	0.660457	0.682465	0.660457	0.929855	0.660457	0.066919	0.660457
p__Candidatus Wirthbacteria	0.682465	0.639652	0.639652	0.977972	0.682465	0.11178	0.682465
p__Cossaviricota	0.0824958	0.0824958	0.205644	0.0824958	0.205644	0.138695	0.162343
p__Candidatus Culexarchaeota	0.0688503	0.110809	0.0688503	0.299595	0.21264	0.878025	0.110023
p__Thermodesulfobiota	0.0332316	0.0332316	0.0332316	0.756515	0.660457	0.493697	0.448709
p__Olpidiomycota	0.0824958	0.0824958	0.205644	0.0824958	0.205644	0.138695	0.162343
p__Lenarviricota	0.648818	0.739929	0.919246	0.452249	0.299595	0.878025	0.212084
p__Peploviricota	0.346911	0.346911	0.346911	0.0389237	0.00458194	1	0.00444423
p__Taleaviricota	0.919246	0.919246	0.828696	0.999311	1	0.0417847	0.999311
