# Supplementary material for: Metagenomic analysis of the community structure and functional potential of Tamarix rhizosphere microbiomes along a soil salinity gradient
Source: Front Microbiol. 2026 Mar 4;17:1756020. doi: 10.3389/fmicb.2026.1756020 (PMC12997133; doi:10.3389/fmicb.2026.1756020)
Supplement: Supplementary file 5 [file Table_5.xlsx]

## Sheet: Sheet1
Table 5. p-values for correlations between environmental factors and functional profiles.
Name	SOM	TN	TP	TK	Salt	pH	EC
Cancer_ overview	1	1	0.990191	0.11625	0.0184354	0.7193	0.0294276
Cell motility	0.360196	0.360196	0.37353	0.000610255	0.000252916	0.325361	0.000252916
Replication and repair	0.744729	0.744729	0.665866	0.0430137	0.017209	0.0289382	0.040718
Translation	0.35267	0.386457	0.367792	0.0140363	0.000321686	0.386457	0.00184695
Transcription	0.804057	0.861064	0.969226	0.0680517	0.0176152	0.990191	0.0212829
Cell growth and death	0.0209884	0.0201214	0.0212829	0.0367026	0.0193562	0.744729	0.0104997
Energy metabolism	0.11625	0.167313	0.142994	0.673775	0.610331	0.692745	0.863924
Cellular community - eukaryotes	0.652581	0.673775	0.529131	0.247373	0.0541604	0.652581	0.0460818
Lipid metabolism	0.0212829	0.0209884	0.0201214	0.040099	0.0184354	0.771072	0.0104997
Aging	0.386457	0.37353	0.386457	0.00806155	0.000321686	0.386457	0.000964247
Biosynthesis of other secondary metabolites	0.386457	0.386457	0.367792	0.386457	0.386457	0.11827	0.647566
Amino acid metabolism	0.489423	0.576808	0.423023	0.489423	0.644601	0.145327	0.854246
Nervous system	0.995154	0.988303	0.990191	0.184409	0.0247963	0.772606	0.0515044
Cancer_ specific types	0.360196	0.360196	0.409474	0.0104521	0.000610255	0.37353	0.00184695
Glycan biosynthesis and metabolism	0.37353	0.35267	0.397905	0.009202	0.000342556	0.431697	0.00127904
Carbohydrate metabolism	0.0212829	0.0247963	0.0176152	0.83559	0.744729	0.920049	0.988303
Metabolism of other amino acids	0.0209884	0.0232188	0.0184354	0.0340753	0.017209	0.744729	0.00723559
Signaling molecules and interaction	0.867646	0.926496	0.713519	0.184409	0.0367026	0.668861	0.040718
Xenobiotics biodegradation and metabolism	0.00189081	0.00463162	0.000919671	0.271938	0.236352	0.529131	0.131393
Signal transduction	0.0176152	0.0201214	0.0193562	0.0232188	0.0176152	0.647566	0.00566323
Cardiovascular disease	0.0209884	0.0232188	0.0212829	0.0785346	0.0193562	0.7543	0.0118757
Drug resistance_ antineoplastic	0.017209	0.017209	0.0184354	0.0193562	0.0184354	0.747753	0.00723559
Transport and catabolism	0.0209884	0.0201214	0.0209884	0.83559	0.700271	0.797012	0.929182
Sensory system	0.169637	0.232451	0.151688	0.0255314	0.000618844	0.545571	0.00289289
Metabolism of cofactors and vitamins	0.397905	0.386457	0.34717	0.386457	0.409474	0.131393	0.679467
Environmental adaptation	0.0184354	0.0176152	0.0247963	0.0289382	0.0212829	0.758043	0.0140363
Membrane transport	0.381256	0.381256	0.386457	0.321422	0.121787	0.494411	0.0676933
Drug resistance_ antimicrobial	0.969226	0.990191	0.981127	0.135092	0.0289382	0.758043	0.0515044
Endocrine system	0.0212829	0.0193562	0.0247963	0.772606	0.687021	0.841475	0.929182
Nucleotide metabolism	0.386457	0.386457	0.37353	0.328626	0.110069	0.431697	0.0694396
Excretory system	0.339801	0.34717	0.386457	0.009202	0.000919671	0.469711	0.00463162
Neurodegenerative disease	0.988303	0.988303	0.995154	0.150184	0.0201214	0.772606	0.0323678
Endocrine and metabolic disease	0.0271832	0.0212829	0.0176152	0.0464201	0.0140363	0.747753	0.00524918
Infectious disease_ bacterial	0.000342556	0.000610255	0.000252916	0.328626	0.35267	0.431697	0.198038
Circulatory system	0.34717	0.381256	0.386457	0.0115546	0.000919671	0.38564	0.00524918
Immune system	0.017209	0.0193562	0.0289382	0.0841572	0.0289382	0.873502	0.0212829
Infectious disease_ viral	1	0.988303	0.981127	0.121787	0.0209884	0.744729	0.0294276
Digestive system	0.0201214	0.0247963	0.0130195	0.848361	0.765246	0.895269	0.990191
Metabolism of terpenoids and polyketides	0.000342556	0.000610255	0.000252916	0.328626	0.35267	0.515334	0.207994
Infectious disease_ parasitic	0.988303	0.988303	0.995154	0.135092	0.0201214	0.665866	0.0337688
Folding_ sorting and degradation	0.726759	0.713519	0.74282	0.867646	1	0.0366907	0.863924
Information processing in viruses	0.34717	0.35267	0.386457	0.0104521	0.000749731	0.509047	0.00463162
Development and regeneration	0.988303	0.988303	0.995154	0.110069	0.0176152	0.889042	0.0212829
Cellular community - prokaryotes	0.283883	0.294329	0.339801	0.294329	0.0968835	0.668861	0.0553395
Substance dependence	0.381256	0.367792	0.386457	0.00524391	0.000252916	0.386457	0.000618844
Immune disease	0.386457	0.367792	0.386457	0.0140363	0.000342556	0.489423	0.00196901
