# Supplementary material for: Metagenomic analysis of the community structure and functional potential of Tamarix rhizosphere microbiomes along a soil salinity gradient
Source: Front Microbiol. 2026 Mar 4;17:1756020. doi: 10.3389/fmicb.2026.1756020 (PMC12997133; doi:10.3389/fmicb.2026.1756020)
Supplement: Supplementary file 6 [file Table_6.xlsx]

## Sheet: Sheet1
Table S6. Redundancy analysis (RDA) of the relationships between environmental factors, community structure, and functional profiles.
Soil physical and chemical factors and redundancy analysis at the phylum level of community structure						Soil physical and chemical factors and KEGG LEVEL 2 functional redundancy analysis
Name	Explains %	Contribution %	pseudo-F	P		Name	Explains %	Contribution %	pseudo-F	P
EC	52.1	52.4	10.9	0.002		EC	57.3	57.6	13.4	0.002
TK	32.3	32.4	18.7	0.004		SOM	31.5	31.7	25.4	0.002
SOM	13.5	13.5	52.4	0.002		TK	9.3	9.4	41.2	0.004
Salt	1.1	1.1	7.4	0.002		Salt	0.4	0.4	2	0.162
TP	0.4	0.4	3.9	0.028		TP	0.7	0.7	5.9	0.006
TN	0.1	0.1	1.3	0.304		TN	0.2	0.2	1.4	0.264
pH	<0.1	<0.1	0.5	0.722		pH	<0.1	<0.1	0.8	0.56
