# Supplementary material for: Metagenomic analysis of the community structure and functional potential of Tamarix rhizosphere microbiomes along a soil salinity gradient
Source: Front Microbiol. 2026 Mar 4;17:1756020. doi: 10.3389/fmicb.2026.1756020 (PMC12997133; doi:10.3389/fmicb.2026.1756020)
Supplement: Supplementary file 7 [file Table_7.xlsx]

## Sheet: Sheet1
Table 7. Abundances of selected salt tolerance–related genes.
KO_ID	S1	S2	S3	S4	Description
K05568	8583.95	17323.5	27051.5	32272.1	mnhD, mrpD
K05566	3537.44	6186.08	13810	16232.2	mnhB, mrpB
K02881	7594.83	8080.32	7766.15	7604.87	RP-L18, MRPL18, rplR
K05571	3002.94	5331.44	8314.01	11021.4	mnhG, mrpG
K02117	739.947	1889.99	10766.9	14048.4	ATPVA, ntpA, atpA
K05569	2833.23	4703.57	7794.62	11622.2	mnhE, mrpE
K05570	2728.22	4850.57	7813.61	10668.3	mnhF, mrpF
K02118	785.197	1580.01	9408.02	12315.5	ATPVB, ntpB, atpB
K05565	1965.03	3734.01	5552.47	11993.7	mnhA, mrpA
K02123	436.652	1053.44	9180.88	11261.7	ATPVI, ntpI, atpI
K01087	4610.66	3186.66	4275.62	6856.49	otsB
K00147	6081.98	6527.6	4713.44	1443.69	proA
K00286	5992.67	6220.61	4514.32	1611.61	proC
K02168	949.769	8660.08	4044.03	3548.56	betT, betS
K00931	5280.17	5558.37	4033.11	1376.22	proB
K02120	391.804	912.635	5896.84	7307.61	ATPVD, ntpD, atpD
K02119	246.181	581.072	6259.09	7282.99	ATPVC, ntpC, atpC
K11105	5428.11	5855.73	1799.61	907.249	cvrA, nhaP2
K05020	505.651	2430.44	2939.72	7403.92	opuD, betL
K03313	6297.51	4438.99	419.265	531.501	nhaA
K01236	6348.83	2799.66	753.599	1374.15	treZ, glgZ
K03299	1042.52	2380.11	3156.28	4234.06	TC.GNTP
K01133	2091.54	3219.08	2123.82	3276.18	betC
K02122	275.67	373.587	4717.52	5303.07	ATPVF, ntpF, atpF
K02121	181.942	357.967	4552.6	5351.45	ATPVE, ntpE, atpE
K05845	2982.9	3951.68	1997.57	1270.44	opuC
K05846	2237.06	2729.32	1723.81	2755.12	opuBD
K02124	523.914	573.042	3816.94	4474.57	ATPVK, ntpK, atpK
K02001	1703.51	5806.18	1256.6	575.533	proW
K05847	2101.39	3480.25	1876.43	1609.98	opuA
K00130	2381.46	3133.67	1431.66	995.205	betB, gbsA
K15783	597.709	2181.03	1151.67	3553.73	doeA
K00108	1434.08	3824.77	1332.87	347.346	betA, CHDH
K06720	1021.24	2984.2	716.804	222.882	ectC
K06718	932.81	2856.72	736.271	327.632	ectA
K03316	606.949	1611.47	563.128	1965.7	TC.CPA1
K10674	947.523	2506.74	587.089	280.34	ectD
K03315	678.173	1786.3	508.168	459.272	nhaC
K03314	628.805	639.473	49.9784	26.3806	nhaB
K24163	972.021	14.0699	70.3212	64.7643	nhaK
K21832	100.045	280.676	176.584	94.8884	gbcB, bmoB
K00479	146.695	240.369	39.673	66.0364	gbcA, bmoA
